# Supplementary material for: Detection and Quantification of Delamination Failures in Marine Composite Bulkheads via Vibration Energy Variations
Source: Sensors (Basel). 2021 Apr 17;21(8):2843. doi: 10.3390/s21082843 (PMC8074088; doi:10.3390/s21082843)
Supplement: Supplementary file 1 [file sensors-21-02843-s001.zip]

Archive with 8 entries (8 files):
- VS1.avi
- VS2.avi
- VS3.avi
- VS4.avi
- VS5.avi
- VS6.avi
- VS7.avi
- VS8.avi
